# Supplementary material for: Effective and Secure Closure after Duodenal Endoscopic Submucosal Dissection: Combination of Endoscopic Ligation with O-Ring Closure and Over-the-Scope Clip
Source: J Clin Med. 2023 Jun 23;12(13):4238. doi: 10.3390/jcm12134238 (PMC10342600; doi:10.3390/jcm12134238)
Supplement: Supplementary file 1 [file jcm-12-04238-s001.zip]

Archive with 1 entries (1 files):
- jcm-2376130-supplementary.mp4
